# Supplementary material for: Disentangling the Genetic Landscape of Peripartum Depression: A Multi-Polygenic Machine Learning Approach on an Italian Sample
Source: Genes (Basel). 2024 Nov 26;15(12):1517. doi: 10.3390/genes15121517 (PMC11675425; doi:10.3390/genes15121517)
Supplement: Supplementary file 1 [file genes-15-01517-s001.zip]

Archive with 1 entries (1 files):
- genes-3318496-supplementary.pdf
